# Supplementary material for: Analysis of the effect of HDAC inhibitors on the formation of the HIV reservoir
Source: mBio. 2024 Aug 13;15(9):e01632-24. doi: 10.1128/mbio.01632-24 (PMC11389399; doi:10.1128/mbio.01632-24)
Supplement: Supplemental material — Source data. [file mbio.01632-24-s0010.xlsx]

## Sheet: Figure legends
					Excel file containing numerical data used to generate Figs 1A-1C, 2B-2G, 3A-3B, 4B-4G, 5A-5C, S1A-1E, S2A-2B, S3A-3D, S4A-4B, S5A-5E, S6A-6B, S7A-7D, S8A-8B.

## Sheet: Figure 1
			Fig 1A
				Incubation time (Days)
					invitro 1	invitro 2	invitro 3
				0	0	0	0
				0.125	4.04534	1.69226	1.80202
				1	13.3985	8.93294	9.19722
				2	19.4988	13.9341	14.4607
				3	23.0209	16.5696	17.577
				5	26.5772	19.6792	21.1699
				7	28.7193	22.5139	24.1658
				10	33.7504	29.5755	30.2691
				14	48.8133	44.7278	44.5895
				21	78.7003	74.9111	68.9491
				28	88.0573	93.1149	86.8579
			Figure 1B	Incubation time (Days)	invitro 1	invitro 2	invitro 3
				0.125	1255.29	789.412	951.765
				1	414.622	482.521	557.983
				2	236.618	291.618	347.5
				3	136.618	153.677	205.735
				5	68.9706	90.6618	118.603
				7	41.5441	82.6471	98.8971
				10	65.049	137.255	134.314
				14	146.066	220.882	236.36
				21	165.609	251.429	229.748
				28	51.8487	151.639	168.908
			Figure 1C
				Post-administration time (Weeks)	mouse 1	mouse 2	mouse 3	mouse 4
				0.714	26.1	11.6	27.3	11
				1	39.3	22.9	36.9	12.1
				1.714	50.4	39.5	32.1	27.7
				2.143	104	29.8	51.4	30.2
				3	0.318	159	80.9	77
				4	0.125	0.125	0.125	0.125

## Sheet: Figure 2
			Figure 2B and 2C
				SAHA-ISFI+ART						ART alone
			days	mouse 5	mouse 6	mouse 7	mouse 8	mouse 9		mouse 10	mouse 11	mouse 12	mouse 13	mouse 14
			-61	<LOD	<LOD	<LOD	<LOD	<LOD		<LOD	<LOD	<LOD	<LOD	<LOD
			-46	114017	6628326	187692	13327	274031		4267579	1176401	233686	240151	119708
			-33	536822	5549212	663050	103617	654248		8177653	446031	441517	344958	348334
			-12	382422	1353854	864009	251695	1412312		7022853	433582	280358	386569	71215
			14	3078	3923	6368	1599	3378		35096	<LOD	<LOD	<LOD	5937
			23	<LOD	<LOD	<LOD	<LOD	4913		<LOD	58989	1128	6669	5201
			30	<LOD	<LOD	<LOD	<LOD	3028		NA	<LOD	<LOD	6901	<LOD
			38	<LOD	<LOD	893	<LOD	<LOD		NA	<LOD	<LOD	1615	817
			43	<LOD	<LOD	<LOD	<LOD	NA		NA	<LOD	<LOD	<LOD	<LOD
			Figure 2D and 2E
				SAHA-ISFI+ART						ART alone
				mouse 5	mouse 6	mouse 7	mouse 8	mouse 9		mouse 10	mouse 11	mouse 12	mouse 13	mouse 14
			-12	469395	1096609	5513059	683658	521366		18759578	218012	344098	741276	293450
			14	847806	2606462	878173	101357	412503		288160	89343	1681452	572666	52056567
			30	558232	33136	4529314	218858	156825		NA	4160	107847	120812	111739
			43	11082	9304	3455	3172	NA		NA	12222	1510	333	1436
			Figure 2F and 2G
				SAHA-ISFI+ART						ART alone
				mouse 5	mouse 6	mouse 7	mouse 8	mouse 9		mouse 10	mouse 11	mouse 12	mouse 13	mouse 14
			-12	33400	105000	21900	28100	15000		514000	11600	98500	37900	61000
			14	1760	1480	852	3480	5280		2450	345	2820	4250	2130
			30	2924	8910	2303	5910	8801		NA	550	3881	314	1254
			43	3013	6521	12569	14867	NA		NA	1033	1483	433	213

## Sheet: Figure 3
	Figure 3A
			SAHA BM	Ctrl BM		SAHA LIV	Ctrl LIV		SAHA LN	Ctrl LN		SAHA LU	Ctrl LU		SAHA SPL	Ctrl SPL		SAHA ORG	Ctrl ORG
		mouse 5	13154			33143			5108			3653			2196			603
		mouse 6	8340			876			2317			877			388			672
		mouse 7	21298			520			258			5892			2977			1730
		mouse8	8176			25401			135			7368			21817			311
		mouse 11		25274			190			4165			192			306			3.26
		mouse 12		972			1435			240			1758			688			189
		mouse 13		1576			630			16132			102			538			1360
		mouse 14		11326			127			1107			133			1230
	Figure 3B
			SAHA BM	Ctrl BM		SAHA LIV	Ctrl LIV		SAHA LN	Ctrl LN		SAHA LU	Ctrl LU		SAHA SPL	Ctrl SPL		SAHA ORG	Ctrl ORG
		mouse 5	5361			2741			2856			3611			2187			832
		mouse 6	5430			5764			12441			7040			4619			1459
		mouse 7	21689			NA			7848			29311			NA			819
		mouse8	34994			5416			4257			20517			8571			1067
		mouse 11		1970			96			2388			3575			612			18
		mouse 12		14138			2437			4801			55			646			83
		mouse 13		767			681			1307			403			654			447
		mouse 14		613			79			2124			17			223			NA

## Sheet: Figure 4
			Figure 4B and 4C
					panobinostat + ART									ART alone
				days	mouse 15	mouse 16	mouse 17	mouse 18	mouse 19	mouse 20	mouse 21	mouse 22		mouse 23	mouse 24	mouse 25	mouse 26	mouse 27	mouse 28	mouse 29	mouse 30
				-28	<LOD	<LOD	<LOD	<LOD	<LOD	<LOD	<LOD	<LOD		<LOD	<LOD	<LOD	<LOD	<LOD	<LOD	<LOD	<LOD
				-14	866625	1813391	429226	1934897	484039	5406401	409013	633587		1813391	213602	9985	1750250	13778	2534227	113687	2525539
				-3	436403	1032604	642537	1210978	1982764	863631	232517	147335		990753	297884	487280	819397	1097744	1071294	241078	2082387
				14	7137	<LOD	<LOD	<LOD	<LOD	<LOD	<LOD	<LOD		1115	100	3535	<LOD	<LOD	2187	<LOD	<LOD
				28	<LOD	<LOD	<LOD	<LOD	<LOD	<LOD	<LOD	<LOD		<LOD	<LOD	<LOD	<LOD	<LOD	<LOD	<LOD	<LOD
				33	<LOD	<LOD	<LOD	<LOD	<LOD	<LOD	<LOD	<LOD		<LOD	<LOD	<LOD	<LOD	<LOD	<LOD	<LOD	<LOD
			Figure 4D and 4E
					panobinostat + ART									ART alone
				days	mouse 15	mouse 16	mouse 17	mouse 18	mouse 19	mouse 20	mouse 21	mouse 22		mouse 23	mouse 24	mouse 25	mouse 26	mouse 27	mouse 28	mouse 29	mouse 30
				-3	282000	548000	527000	502000	1440000	1130000	193000	392000		690000	110000	290000	511000	644000	196000	203000	948000
				14	40578.1	65370.9	10809.4	13100.1	23691.9	8437.71	12327.8	10462.4		20215.6	2939.97	44733.9	81024.7	10380.6	37256.3	10259.1	10783
				28	2827	1627	628	3458	1669	3723	1238	3892		2778	313	2927	30585	2293	34286	2637	9660
				33	1211	339	42	2640	615	170	4730	26756		147	193	4716	2979	966	18571	1271	2604
			Figure 4F and 4G
					panobinostat + ART									ART alone
				days	mouse 15	mouse 16	mouse 17	mouse 18	mouse 19	mouse 20	mouse 21	mouse 22		mouse 23	mouse 24	mouse 25	mouse 26	mouse 27	mouse 28	mouse 29	mouse 30
				-3	9651	9042	11933	15139	26508	25403	2724	15196		40957	14785	6096	23863	12220	15492	7525	32745
				14	2324	2178	7164	4849	2710	4560	3045	4907		2728	4870	3238	5037	1694	6367	9461	6645
				28	3179	5571	1681	7623	1200	2088	1014	2191		1709	1369	1760	1866	1167	7183	1077	2540
				33	1726	8519	618	529	239	855	5080	3448		1629	1034	452	889	461	7672	9601	2753

## Sheet: Figure 5
		Figure 5A
				PANO BM	Ctrl BM		PANO LIV	Ctrl LIV		PANO LU	Ctrl LU		PANO SPL	Ctrl SPL		PANO LN	Ctrl LN		PANO ORG	Ctrl ORG
			mouse 15	27694			467			1590			649			624			268
			mouse 16	4221			1187			1486			83			293			89
			mouse 17	326			1301			1099			772			2651			170
			mouse 18	4597			1844			1845			88			1731			86
			mouse 19	1776			465			1284			1823			1595			444
			mouse 20	4968			936			1645			998			487			20940
			mouse 21	23601			371			790			68			778			1047
			mouse 22	1247			25710			172			416			400			32
			mouse 23		9129			1748			1303			422			146			2450
			mouse 24		278			114			70			197			751			19
			mouse 25		28302			925			624			2754			1788			1279
			mouse 26		9102			1540			1047			703			1384			117
			mouse 27		1327			1287			170			358			137			120
			mouse 28		3149			1239			2496			826			251			4428
			mouse 29		14791			455			337			285			175			NA
			mouse 30		1615			405			393			699			430			222
		Figure 5B
				PANO BM	Ctrl BM		PANO LIV	Ctrl LIV		PANO LU	Ctrl LU		PANO SPL	Ctrl SPL		PANO LN	Ctrl LN		PANO ORG	Ctrl ORG
			mouse 15	2263			1069			1927			4530			4102			33
			mouse 16	1588			1470			3770			828			4208			69
			mouse 17	1579			1690			2220			1748			4552			128
			mouse 18	1304			1631			2703			242			4248			7
			mouse 19	677			799			4379			912			2768			30
			mouse 20	708			3352			3353			NA			1855			857
			mouse 21	6813			619			2682			597			1216			36
			mouse 22	1186			230			528			433			1270			8
			mouse 23		2451			2891			1181			1509			3477			13
			mouse 24		770			1266			2356			533			1677			20
			mouse 25		1128			531			2343			1813			5924			38
			mouse 26		1930			1102			2517			315			2420			55
			mouse 27		818			419			3155			273			7498			20
			mouse 28		3261			81			2665			6456			5761			788
			mouse 29		3725			2003			260			1590			936			NA
			mouse 30		2281			973			145			404			1564			43
		Figure 5C
				pano+ART									ART alone
				mouse 15	mouse 16	mouse 17	mouse 18	mouse 19	mouse 21	mouse 22			mouse 23	mouse 24	mouse 25	mouse 26	mouse 27	mouse 30
			intact	724.49	798.27	1177.23	586.7	900.43	801.63	643.04			167.38	579.08	1042.35	1288.49	1624.9	959.29
			3defect	52.56	<LOD	<LOD	37.98	79.81	139.48	39.52			142.19	75.3	56.91	135.27	54.75	117.89
			5defect	786.69	478.83	937.13	697.23	408.65	28.13	314.52			118.15	235.04	758.54	890.53	509.12	889.82

## Sheet: S Fig1
			S Fig 1A
					SAHA-ISFI+ART						ART alone
				days	mouse 5	mouse 6	mouse 7	mouse 8	mouse 9		mouse 10	mouse 11	mouse 12	mouse 13	mouse 14
				-6	100	100	100	100	100		100	100	100	100	100
				7	101.6	94	100	101.6	97.1		108.6	102.2	97.1	101.7	98.1
				14	99.2	98.9	101.1	100	96.7		119	89.2	99.2	105.1	96.1
				23	97.6	93.7	101.8	94.6	95.6		96.7	96.7	101.2	98.6	97.7
				30	93.3	81.3	95.2	91.9	87.1		NA	95.2	99.6	80.4	94.6
				38	94.8	87.7	95.9	93	72.1		NA	98.1	100.8	72.3	89.6
				43	95.6	88.4	100	93.4	NA		NA	95.9	102	68.6	93.1
			S Fig 1B
					SAHA-ISFI+ART						ART alone
				days	mouse 5	mouse 6	mouse 7	mouse 8	mouse 9		mouse 10	mouse 11	mouse 12	mouse 13	mouse 14
				-12	44.7	32.1	8.8	16.9	27		36.3	21.9	66.6	35.8	22.2
				14	25.1	15.1	3.5	14.5	21.3		7.1	7.6	35	24	14.4
				30	41.8	8	1.4	10.2	21.9		NA	7	37.2	38.1	24.4
				43	46.7	7.6	3	9.2	NA		NA	10	45.6	82.7	23.1
			S Fig 1C
					SAHA-ISFI+ART						ART alone
				days	mouse 5	mouse 6	mouse 7	mouse 8	mouse 9		mouse 10	mouse 11	mouse 12	mouse 13	mouse 14
				-12	32.6	86.2	58.4	22.3	45.6		85.9	89.3	35.5	5.4	2.5
				14	49.4	88.6	59.7	70.1	68.3		80.6	67.5	26.2	12.6	8.7
				30	41.4	92.4	45	57.4	50.4		NA	89.9	25.4	67.9	9.2
				43	68.6	86.6	62.9	67.7	NA		NA	86.5	33.9	99.1	75.7
			S Fig 1D
					SAHA-ISFI+ART						ART alone
				days	mouse 5	mouse 6	mouse 7	mouse 8	mouse 9		mouse 10	mouse 11	mouse 12	mouse 13	mouse 14
				-12	78.4	64.7	56.9	45.6	53.7		38.6	81.3	69.8	49.1	53.6
				14	83.5	58	51.1	72.3	72.7		84.3	91	69.5	46.3	59.2
				30	85.5	48.4	71.3	62.1	81.8		NA	91.6	84.3	70.9	66
				43	84.1	48.5	70.8	52.6	NA		NA	91.3	85.6	67.7	77.4
			S Fig 1E
					SAHA-ISFI+ART						ART alone
				days	mouse 5	mouse 6	mouse 7	mouse 8	mouse 9		mouse 10	mouse 11	mouse 12	mouse 13	mouse 14
				-12	18.3	31.6	39.6	51.9	41.5		53.4	15.9	28.1	47.2	42
				14	13.2	36	45.8	25.7	24.2		13.4	5.7	23.2	48.8	39.5
				30	12.1	49.5	26.7	36.3	16.2		NA	6.8	13.3	25.7	29.9
				43	14.4	45.9	28.6	43.8	NA		NA	6.5	11.9	29.6	20.5

## Sheet: S Fig 2
			S Fig 2A
					SAHA-ISFI+ART						ART alone
				days	mouse 5	mouse 6	mouse 7	mouse 8	mouse 9		mouse 10	mouse 11	mouse 12	mouse 13	mouse 14
				-12	0.8	4	7	4.5	3.6		9.3	1.4	1.8	2.5	2.7
				14	5.8	4.4	18	19.9	16.9		6.4	3.4	7.1	20.5	16.1
				30	2.8	1.9	13.1	10.2	12.6		NA	1.9	4.2	43.5	13.8
				43	2	5.3	11.8	5.6	NA		NA	2.3	2.8	31.7	38
			S Fig 2B
					SAHA-ISFI+ART						ART alone
				days	mouse 5	mouse 6	mouse 7	mouse 8	mouse 9		mouse 10	mouse 11	mouse 12	mouse 13	mouse 14
				-12	22.3	11.4	57.3	33.7	39		18.2	15.6	41.5	7.9	20.7
				14	15.8	7.2	44.2	38.8	45.7		11.3	20	15.6	64.4	19
				30	6.8	3.1	37.5	32.6	39.4		NA	9.5	12.4	52.9	43.1
				43	3.6	5.1	18.8	21.1	NA		NA	7.5	4.1	44.5	35

## Sheet: S Fig 3
			S Fig 3A
					SAHA BM	Ctrl BM		SAHA LIV	Ctrl LIV		SAHA LN	Ctrl LN		SAHA LU	Ctrl LU		SAHA SPL	Ctrl SPL		SAHA ORG	Ctrl ORG
				mouse 5	6.513			3.969			1.2844			0.87			8.645			10
				mouse 6	1.716			1.63707			1.0758			0.23184			1.3671			2.5
				mouse 7	2.184			1.06797			0.54544			0.1266			0.32657			5.1
				mouse8	5.187			1.68477			0.37908			0.4984			7.48			1.5
				mouse 11		0.8662			1.49292			0.072268			0.27132			0.48013			75
				mouse 12		5.53267			5.27961			0.53984			0.452			5.52578			85
				mouse 13		0.26013			15.642			2.18448			2.62154			17.594			0.722
				mouse 14		2.07722			10.5			0.230136			0.556			10.8708			NA
			S Fig 3B
					SAHA BM	Ctrl BM		SAHA LIV	Ctrl LIV		SAHA LN	Ctrl LN		SAHA LU	Ctrl LU		SAHA SPL	Ctrl SPL		SAHA ORG	Ctrl ORG
				mouse 5	5.1			68			85.3			59.4			52.5			55.8
				mouse 6	54			80.4			95.1			80.3			82.9			68.3
				mouse 7	13.7			40.5			94.9			42			31.6			75.2
				mouse8	13			46.6			76.7			63.3			52.6			60.4
				mouse 11		23.1			82.5			74.9			83.8			75.3			68
				mouse 12		1.8			31.5			81.1			41.9			21.6			59.4
				mouse 13		87			98.7			60.7			96			86			99.5
				mouse 14		29.9			65.1			38.4			86.2			20.8			NA
			S Fig 4C
					SAHA BM	Ctrl BM		SAHA LIV	Ctrl LIV		SAHA LN	Ctrl LN		SAHA LU	Ctrl LU		SAHA SPL	Ctrl SPL		SAHA ORG	Ctrl ORG
				mouse 5	82.1			88.3			81.7			84.4			80.5			13.3
				mouse 6	42.8			50			47.7			43.8			35.6			26
				mouse 7	44.5			67.8			79			59.1			58.1			34.7
				mouse8	34.8			61.6			80.4			47.2			43.3			17.8
				mouse 11		60.2			89.9			86			90.2			85			24.5
				mouse 12		48.8			84.9			87.6			83.6			84			16.5
				mouse 13		69.1			59.7			69.4			64.5			69			64.1
				mouse 14		90.8			82.7			75.3			77.6			76.8			NA
			S Fig 4D
					SAHA BM	Ctrl BM		SAHA LIV	Ctrl LIV		SAHA LN	Ctrl LN		SAHA LU	Ctrl LU		SAHA SPL	Ctrl SPL		SAHA ORG	Ctrl ORG
				mouse 5	15.6			10.3			16.1			13.6			17.9			6.3
				mouse 6	54.3			48.1			49.7			52.7			62			21.2
				mouse 7	49.8			27.8			19			37.4			29.8			13.3
				mouse8	62.9			36.4			15.2			49.7			53.2			6.9
				mouse 11		35.6			7.9			12.6			8			13.1			8
				mouse 12		48.3			12.2			9.5			12.2			12.6			7.8
				mouse 13		27.1			35.2			27.3			31.9			26.8			33.1
				mouse 14		7			15.7			20.2			20.3			20.6			NA

## Sheet: S Fig 4
			S Fig 4A
					SAHA BM	Ctrl BM		SAHA LIV	Ctrl LIV		SAHA LN	Ctrl LN		SAHA LU	Ctrl LU		SAHA SPL	Ctrl SPL
				mouse 5	7.8			2			8.6			2.7			5.5
				mouse 6	2.4			3.6			1.3			2.7			3.9
				mouse 7	10			9.8			6.6			10.5			9.9
				mouse8	17			9.8			10.2			14.7			13.2
				mouse 11		6.6			3.3			0.7			2.3			2.2
				mouse 12		6.1			3.8			13.6			3.6			4.6
				mouse 13		49.6			53.1			23.2			40.9			54.3
				mouse 14		65.5			40.3			13.4			37.4			42.8
			S Fig4B
					SAHA BM	Ctrl BM		SAHA LIV	Ctrl LIV		SAHA LN	Ctrl LN		SAHA LU	Ctrl LU		SAHA SPL	Ctrl SPL
				mouse 5	21.4			5.7			12.1			6.6			8.2
				mouse 6	5.1			1.7			2.1			2.1			6.9
				mouse 7	44.1			28.7			21.6			27.3			40.4
				mouse8	56.2			27.4			16.7			19.5			48
				mouse 11		58			8.5			4.4			5.5			4.8
				mouse 12		40.5			14			17.5			5.7			9.2
				mouse 13		53.8			62.7			37.2			49			65.3
				mouse 14		64			48.6			16.7			37.7			52.9

[truncated: 4 more sheets: S Fig 5, S Fig 6, S Fig 7, S Fig 8]
